# Supplementary material for: Environmental sampling to assess the bioburden of Mycobacterium avium subspecies paratuberculosis in drylot pens on California dairies
Source: PeerJ. 2019 Nov 19;7:e8081. doi: 10.7717/peerj.8081 (PMC6873878; doi:10.7717/peerj.8081)
Supplement: Supplemental Information 1 [file peerj-07-8081-s001.xlsx]

## Sheet: Sheet1
Herd	PEN	Collector A			Collector B
		Day 1	Day 2	Day 3	Day 1	Day 2	Day 3
1	1	40	40	40	40	40	40
1	2	36.47	36.56	34.34	36.25	34.8	33.74
1	3	33.71	34.14	35.1	35.06	34.5	34.46
2	1	35.48	40	40	35.29	40	40
2	2	35.98	36.38	34.18	36.41	36.38	33.91
2	3	35.98	32.68	33.3	34.87	35.11	34.56
